# Supplementary material for: Proportion of Pre-Symptomatic Transmission Events Associated with COVID-19 in South Korea
Source: J Clin Med. 2022 Jul 6;11(14):3925. doi: 10.3390/jcm11143925 (PMC9324033; doi:10.3390/jcm11143925)
Supplement: Supplementary file 1 [file jcm-11-03925-s001.zip]

Archive with 1 entries (1 files):
- jcm-1761147-supplementary.pdf
